# Supplementary material for: SOX4 facilitates brown fat development and maintenance through EBF2-mediated thermogenic gene program in mice
Source: Cell Death Differ. 2024 Oct 15;32(3):447–65. doi: 10.1038/s41418-024-01397-0 (PMC11893884; doi:10.1038/s41418-024-01397-0)
Supplement: Supplementary file 2 — Supplemental table 1 [file 41418_2024_1397_MOESM2_ESM.xlsx]

## Sheet: Sheet1
Supplemental table 1
Primers	Source of Primer sequences
A. Genotyping Primers
SOX4-flox-F	TGTCTAATTCTTGACACCCTCGG
SOX4-flox-R	TCCTTGTCTCAAAGAGCGAACAC
Myf5-Cre-WT-F	CAATGGTAGGCTCACTCTGGGAGATGAT
Myf5-Cre-WT-R	AACACACACTGGCAGGACTGGCTAGG
Myf5-Cre-TG-F	CCTGGAAAATGCTTCTGTCCG
Myf5-Cre-TG-R	CAGGGTGTTATAAGCAATCCC
Ucp1-Cre-TG-F	GTTCTTGCACTCACGCCTCT
Ucp1-Cre-TG-R	TGCGAACCTCATCAC TCGT
Pref1-Sox4-TG-F	CGATCGGGACCTGGATTTTAACT
Pref1-Sox4-TG-R	AGCCAGAAGTCAGATGCTCAAGG
B. Quantitative real-time PCR Primers
mSox4-F	CGGCTGCATCGTTCTCTCC
mSox4-R	CGCTTCACTTTCTTGTCGGC
mCebpb-F	GACACGGGACTACGCAACAC
mCebpb-R	AACCCCGCAGGAACATCTTTA
mElovl3-F	TTCTCACGCGGGTTAAAAATG
mElovl3-R	GGGCCTTAAGTCCTGAAACGT
mNdufa1-F	ATGTGGTTCGAGATTCTCCCT
mNdufa1-R	TGGTACTGAACACGAGCAACT
mNdufb 8-F	TTGCCGGGGTCATATCCTA
mNdufb 8-R	AGCATCGGGTAGTCGCCATA
mNdufb 9-F	GGTACTTTGCTTGCTTGATGAGA
mNdufb 9-R	TGGGAAGATATACGGCTGAGG
mSdhb-F	CTGAATAAGTGCGGACCTATGG
mSdhb-R	AGTATTGCCTCCGTTGATGTTC
mUqcrfs1-F	GGTAACTGCAACTACTACTGTGG
mUqcrfs1-R	CTTGATCTCGATCTTCGACATGG
mUqcrc2-F	AAAGTTGCCCCGAAGGTTAAA
mUqcrc2-R	GAGCATAGTTTTCCAGAGAAGCA
mCox5b-F	GCTGCATCTGTGAAGAGGACAAC
mCox5b-R	CAGCTTGTAATGGGTTCCACAGT
mCox7a1-F	GCTCTGGTCCGGTCTTTTAGC
mCox7a1-R	GTACTGGGAGGTCATTGTCGG
mCox8b-F	AAGCCCATGTCTCTGCCAAG
mCox8b-R	CTTCATGCTGCGGAGCTCTT
mAtp5a-F	TCTCCATGCCTCTAACACTCG
mAtp5a-R	CCAGGTCAACAGACGTGTCAG
mAtp8-F	TCACAGTTCAAGTTCCTGCAAC
mAtp8-R	GGCTGAGAAACCGCAGAAGAA
mNd1-F	GTTGGTCCATACGGCATTTT
mNd1-R	TGGGTGTGGTATTGGTAGGG
mNd2-F	GCCTGGAATTCAGCCTACTAGC
mNd2-R	GGCTGTTGCTTGTGTGACGA
mNd4-F	CGCCTACTCCTCAGTTAGCCA
mNd4-R	TGATGTGAGGCCATGTGCGA
mPpib-F	GCATACGGGTCCTGGCATCTTGT
mPpib-R	ATGGTGATCTTCTTGCTGGTCTT
mUcp1-F	CTGCCAGGACAGTACCCAAG
mUcp1-R	TCAGCTGTTCAAAGCACACA
mPrdm16-F	CGCGGAAGAACCACGTCTAC
mPrdm16-R	TGCCACCTTCCGCTTTTCTA
mPgc1α-F	GCACTTCGGTCATCCCTGTC
mPgc1α-R	GGCGACACATCGAACAATGA
mDio2-F	GAAGCAGAGTGCCCAGGAGA
mDio2-R	CCACGTGCTTGAGCAGAATG
mCidea-F	CAAGGTCGGGTCAAGTCGTC
mCidea-R	GGGCGAGCTGGATGTATGAG
mEbf2-F	GCT GCG GGA ACC GGA ACG AGA
mEbf2-R	ACA CGA CCT GGA ACC GCC TCA
mPparα-F	GCGTACGGCAATGGCTTTAT
mPparα-R	GAACGGCTTCCTCAGGTTCTT
mRetn-F	CTGTCCAGTCTATCCTTGCACAC
mRetn-R	CAGAAGGCACAGCAGTCTTGA
mAgt-F	AAGACCCTGCATGATCAGCTC
mAgt-R	CTTCCTGCCTCATTCAGCATC
mLyz2-F	GAATGGAATGGCTGGCTACT
mLyz2-R	CGTGCTGAGCTAAACACACC
mAtgl-F	CATGATGGTGCCCTATACTC
mAtgl-R	GTGAGAGGTTGTTTCGTACC
mHsl-F	AAGGACTTGAGCAACTCAGA
mHsl-R	TTGACTATGGGTGACGTGTA
mMgll-F	GACGGACAGTACCTCTTTTG
mMgll-R	AGAAAAGTAGGTTGGCCTCT
mAcly-F	ACCCTTTCACTGGGGATCACA
mAcly-R	GACAGGGATCAGGATTTCCTTG
mFasn-F	GGAGGTGGTGATAGCCGGTAT
mFasn-R	TGGGTAATCCATAGAGCCCAG
mScd1-F	TTCTTGCGATACACTCTGGTGC
mScd1-R	CGGGATTGAATGTTCTTGTCGT
mAcaca-F	ATGGGCGGAATGGTCTCTTTC
mAcaca-R	TGGGGACCTTGTCTTCATCAT
mSrebf1-F	GCAGCCACCATCTAGCCTG
mSrebf1-R	CAGCAGTGAGTCTGCCTTGAT
mFads1-F	AGCACATGCCATACAACCATC
mFads1-R	TTTCCGCTGAACCACAAAATAGA
mIl10ra-F	CCCATTCCTCGTCACGATCTC
mIl10ra-R	TCAGACTGGTTTGGGATAGGTTT
mTlr1-F	TGAGGGTCCTGATAATGTCCTAC
mTlr1-R	AGAGGTCCAAATGCTTGAGGC
mTlr4-F	AGCTCCTGACCTTGGTCTTG
mTlr4-R	CGCAGGGGAACTCAATGAGG
mCcr1-F	CTCATGCAGCATAGGAGGCTT
mCcr1-R	ACATGGCATCACCAAAAATCCA
mCcl6-F	GCTGGCCTCATACAAGAAATGG
mCcl6-R	GCTTAGGCACCTCTGAACTCTC
mNfkb1-F	ATGGCAGACGATGATCCCTAC
mNfkb1-R	TGTTGACAGTGGTATTTCTGGTG
m18s-F	GTCTGTGATGCCCTTAGATG
m18s-R	AGCTTATGACCCGCACTTAC
Ebf2-ChIP-F	CGTAAATGGACTTGCGTTTCCTCT
Ebf2-ChIP-R	GGAATGCAAATCGAGAAAGGGCTC
Agt-ChIP-F	GGTGAGCCAAGCAGGCTTAT
Agt-ChIP-R	TGATCCATCTTGGTCAAGCC
Ucp1(-6k)-ChIP-F	CACAGTGGTTCGGATATGTGAAGC
Ucp1(-6k)-ChIP-R	GGTGTGGTAACTGTGGCTAAGTTTAC
Prdm16 (-25k)-ChIP-F	AGAGACTTCTGGGAAACTCTGT
Prdm16(-25k)-ChIP-R	ACCAAGTTGGAGTTTGGTGAT
Prdm16 (-1k)-ChIP-F	ATCTATAGGGAGGACTCTCTGGGG
Prdm16(-1k)-ChIP-R	AAATCCAAGGTCCCTCTAAGGCA
FAIRE-qPCR-Ebf2(-4k)-F	CTGCTGCGACACTAGGTCAAAG
FAIRE-qPCR-Ebf2(-4k)-R	GCTAAATGCGTGGCTTCCAGTT
FAIRE-qPCR-Prdm16 (-1k)-F	ATCTATAGGGAGGACTCTCTGGGG
FAIRE-qPCR-Prdm16 (-1k)-R	AAATCCAAGGTCCCTCTAAGGCA
FAIRE-qPCR-Ucp1(-6k)-F	CACAGTGGTTCGGATATGTGAAGC
FAIRE-qPCR-Ucp1(-6k)-R	GGTGTGGTAACTGTGGCTAAGTTTAC
FAIRE-qPCR-β-actin-F	AAAGGCAACTTTCGGAACGG
FAIRE-qPCR-β-actin-R	TTCCTCAATCTCGCTCTCGC
C. Primers to generate different constructs
mSox4-shRNA1	GCGAGATGATCTCGGGAGATT
mSox4-shRNA2	TGAAGCGCGTCTACCTGTTTG
mEbf2-shRNA1	GCAGCAATTCTTTGTTATGAA
Flag-mSox4-F	CGGGATCCATGGTACAACAGACCAACAACGC
Flag-mSox4-R	GCTCTAGATCAGTAGGTGAAGACCAGGTTAGAGAT
AAV-Sox4-F	GAAGGATCCATGGTACAACAGACCAACAACGC
AAV-Sox4-R	TAGGAATTCTCAGTAGGTGAAGACCAGGTTAGAGAT
PCDH-BSD-3xHA-SOX4-F	CGGGATCCATGGTACAACAGACCAACAACG
PCDH-BSD-3xHA-SOX4-R	GCTCTAGATCAGTAGGTGAAGACCAGGTTAG
HA-mEbf2-F	AGTGAATTCGGATCCATGTTTGGGATTCAAGATACGCTAGG
HA-mEbf2-R	GGGCCCGGGTCTAGATTACATCGGGGGAACAACAAGTC
mSox4-mutant (TAD)-F	AGTGAATTCGGATCCATGGTACAACAGACCAACAACGC
mSox4-mutant (TAD)-R	GGGCCCGGGTCTAGATTAGAAACTGCCCAGGGACATGC
mSox4-mutant (HMG-box)-F	GTGGCCACTACCGGCCGCGAAAGAAGGTGAAGT
mSox4-mutant (HMG-box)-R	GGCCGGTAGTGGCCACTGGGCGTCTTGC
mSox4-S235A-F	GGACTCCCGCAGCGGCCACTCCGGCCG
mSox4--S235A-R	GTGGCCGCTGCGGGAGTCCGCACCTTGTAGACGGC
Ebf2-Luc-F	TAACTGGCCGGTACCGGTCAAAGCTGCCCGGAATC
Ebf2-Luc-R	CTTGATATCCTCGAGCTGCTGGGTGTCTAGACTAGACAAGG
Prdm16-Luc-F	CTCGCTAGCCTCGAGCAGCAGCACTCTCCATTGGGTG
Prdm16-Luc-R	CGGATTGCCAAGCTTCTAATTAAAAAGCTTTCGTTCGCCGTCG
Ucp1-Luc-F	TAACTGGCCGGTACCCACAGTGGTTCGGATATGTGAAGC
Ucp1-Luc-R	CTTGATATCCTCGAGGGTGTGGTAACTGTGGCTAAGTTTAC
